# Supplementary material for: Exploring Ibuprofen–Menthol Eutectic Systems: Physicochemical Properties and Cytotoxicity for Pharmaceutical Applications
Source: Pharmaceutics. 2025 Jul 29;17(8):979. doi: 10.3390/pharmaceutics17080979 (PMC12389556; doi:10.3390/pharmaceutics17080979)
Supplement: Supplementary file 1 [file pharmaceutics-17-00979-s001.zip]

Archive with 1 entries (1 files):
- pharmaceutics-3739449-supplementary.pdf
